# Supplementary material for: Toxic and Trace Elements in Raw and Cooked Bluefish (Pomatomus saltatrix) from the Black Sea: Benefit–Risk Analysis
Source: Foods. 2026 Jan 2;15(1):140. doi: 10.3390/foods15010140 (PMC12786204; doi:10.3390/foods15010140)
Supplement: Supplementary file 1 [file foods-15-00140-s001.zip]

Archive with 1 entries (1 files):
- foods-4001325-supplementary.pdf
